# Supplementary material for: Improvements in identification and quantitation of alkylated PAHs and forensic ratio sourcing
Source: Anal Bioanal Chem. 2021 Jan 28;413(6):1651–64. doi: 10.1007/s00216-020-03127-0 (PMC7921031; doi:10.1007/s00216-020-03127-0)
Supplement: Supplementary file 2 — (XLSX 286 kb) [file 216_2020_3127_MOESM2_ESM.xlsx]

## Sheet: 22 Ratio List
PAH Ratio Category	PAH Ratio	Abbreviation	RATIO VALUE	SCORE for PYRO	Pyrogenic	Petrogenic	SCORE for PETRO	Ratio Source
Low Molecular Weight PAHs		A0/PA0			> 0.1 ✔✔✔	< 0.1 ✔✔✔		2,3
		P0/A0			< 5 ✔✔✔	> 30 ✔✔✔		1
		PA1/PA0			< 1 ✔	> 1.5 ✔✔		1
		PA0/PA01			> 0.5 ✔	≤ 0.4 ✔		2
4-Ringed PAHs		FL0/PY0			> 1 ✔	≤ 0.5 ✔		1
		FL0/FLPY			> 0.5 ✔	< 0.4 ✔✔		2,3
		FLPY0/FLPY01			> 0.5 ✔✔✔	< 0.5 ✔✔✔		2
		FLP1/PY0			~ 0.3 ✔	~ 4 ✔		1
		FLP1/FLPY0			< 1 ✔✔	> 1 ✔		1
		FLPY/(P2+P3+P4)			< 0.3 ✔	> 9 ✔		1
		BaA/Ch0			≥ 0.5 ✔	< 0.25 ✔		1
		BaA/228			> 0.35 ✔	< 0.2 ✔		2,3
Sulfur PAHs		D2/P2			< 0.4 ✔			1
		D3/P3			< 0.4 ✔			1
4-5 Ringed PAHs		PY0/BaP			< 10 ✔	≥ 10 ✔		1
5-6 Ringed PAHs		IP/ghi			> 1 ✔	< 0.25 ✔✔		1
		IP/IP+ghi			> 0.5 ✔	< 0.2 ✔		2,3
		BeP/BaP			< 1 ✔			1
Alkyl/Parent PAHs		∑alkyl/PAHs			<1 ✔✔	> 2.3 ✔		1
Low MW/ High MW PAHs		L/H			< 1 ✔	> 1 ✔		1,3
		LPAH/HPAH			< 0.4 ✔	> 2.3 ✔		1
Unsubstitued 3-6 Ringed/Five-target Alkylated PAHs		pyrogenic index			0.8 ⟷ 2 ✔✔	<0.05 ✔✔		1
				PYRO SUM:			PETRO SUM:
				0			0
REFERENCES
1. Stogiannidis, E.; Laane, R.; Source Characterization of Polycyclic Aromatic Hydrocarbons by Using Their Molecular Indices: An Overview of Possibilities. In Review of Environmental Contamination and Toxicology; Whitacre, D.M., Ed.; Springer: New York, NY, 2014; 234, 49-177.
2. Yunker, M.B.; Macdonald, R.W.; Vingarzan, R.; Mitchell, R.H.; Goyette, D.; Sylvestre, S.; PAHs in the Fraser River Basin: A Critical Appraisal of PAH Ratios as Indicators of PAH Source and Composition. Org Geochem 2002; 33, 489-515.
3. Tobiszewski, M.; Namiesnik, J. PAH Diagnostic Ratios for the Identification of Pollution Emission Sources. Environ Pollution 2012; 162, 110–119

## Sheet: Top 13 Ratio List
PAH Ratio Category	PAH Ratio	Abbreviation	RATIO VALUE	SCORE for PYRO	Pyrogenic	Petrogenic	SCORE for PETRO	Ratio Source
Low Molecular Weight PAHs		A0/PA0			> 0.1 ✔✔✔	< 0.1 ✔✔✔		2,3
		P0/A0			< 5 ✔✔✔	> 30 ✔✔✔		1
		PA1/PA0			< 1 ✔	> 1.5 ✔✔		1
		PA0/PA01			> 0.5 ✔	≤ 0.4 ✔		2
4-Ringed PAHs		FL0/PY0			> 1 ✔	≤ 0.5 ✔		1
		FL0/FLPY			> 0.5 ✔	< 0.4 ✔✔		2,3
		FLPY0/FLPY01			> 0.5 ✔✔✔	< 0.5 ✔✔✔		2
		FLP1/PY0			~ 0.3 ✔	~ 4 ✔		1
		FLP1/FLPY0			< 1 ✔✔	> 1 ✔		1
		FLPY/(P2+P3+P4)			< 0.3 ✔	> 9 ✔		1
		BaA/Ch0			≥ 0.5 ✔	< 0.25 ✔		1
		BaA/228			> 0.35 ✔	< 0.2 ✔		2,3
Alkyl/Parent PAHs		∑alkyl/PAHs			<1 ✔✔	> 2.3 ✔		1
				PYRO SUM:			PETRO SUM:
				0			0
REFERENCES
1. Stogiannidis, E.; Laane, R.; Source Characterization of Polycyclic Aromatic Hydrocarbons by Using Their Molecular Indices: An Overview of Possibilities. In Review of Environmental Contamination and Toxicology; Whitacre, D.M., Ed.; Springer: New York, NY, 2014; 234, 49-177.
2. Yunker, M.B.; Macdonald, R.W.; Vingarzan, R.; Mitchell, R.H.; Goyette, D.; Sylvestre, S.; PAHs in the Fraser River Basin: A Critical Appraisal of PAH Ratios as Indicators of PAH Source and Composition. Org Geochem 2002; 33, 489-515.
3. Tobiszewski, M.; Namiesnik, J. PAH Diagnostic Ratios for the Identification of Pollution Emission Sources. Environ Pollution 2012; 162, 110–119
